# Supplementary material for: Novel Ralstonia species from human infections: improved matrix-assisted laser desorption/ionization time-of-flight mass spectrometry-based identification and analysis of antimicrobial resistance patterns
Source: Microbiol Spectr. 2024 Apr 25;12(6):e04021-23. doi: 10.1128/spectrum.04021-23 (PMC11237764; doi:10.1128/spectrum.04021-23)
Supplement: Supplemental tables — Tables S1-S5. [file spectrum.04021-23-s0002.xlsx]

## Sheet: Suppl. table S1
Supplementary table S1: Isolates included in the present study. CCUG, Culture Collection University of Göteborg; CCM, Czech Collection of Microorganisms; NCTC, National Collection of Type Cultures. NA, no information available. *, received as “Pseudomonas thomasii".
Identification	Isolate	Other strain designation(s)	Isolation source	References	MIC	Phenotyping	Remarks
Ralstonia pickettii	LMG 5942T	CCUG 3318, Pickett K-288, NCTC 11149	Patient who had undergone tracheotomy (USA)	Ralston et al. 1973 (8), King et al. 1979 (58), Gillis et al. 1995 (66), De Baere et al. 2001 (7)	Yes	Yes	R. pickettii group Va-2
Ralstonia pickettii	LMG 7003	CCUG 3317, Pickett K-286	NA	King et al. 1979 (58), Gillis et al. 1995 (66)
Ralstonia pickettii	LMG 7018	CCUG 3323, Pickett K-487	NA	Ralston et al. 1973 (8), Gillis et al. 1995 (66)
Ralstonia pickettii	LMG 7056	CCUG 3321, Pickett K-472	Patient who had undergone tracheotomy (USA)	Ralston et al. 1973 (8), King et al. 1979 (58), Gillis et al. 1995 (66)
Ralstonia pickettii	LMG 7057	CCUG 651, CCUG 691, CCUG 695	Newborn drain fluid (Sweden)	Gillis et al. 1995 (66)
Ralstonia pickettii	LMG 7058	CCUG 3325, Pickett K-633	Patient who had undergone tracheotomy (USA)	Ralston et al. 1973 (8), King et al. 1979 (58), Gillis et al. 1995 (66)
Ralstonia pickettii	LMG 7145	CCUG 3315, Pickett K-232	NA	Gillis et al. 1995 (66), De Baere et al. 2001 (7)			R. pickettii group Va-2
Ralstonia pickettii	LMG 7147	Pickett K-1193	NA	Gillis et al. 1995 (66)			R. pickettii group Va-2
Ralstonia pickettii	R-1485	CCUG 29272	Human trachea (Sweden)
Ralstonia pickettii	R-1486	CCUG 28597	Human trachea (Sweden)
Ralstonia pickettii	R-38712		Milli-Q water (Belgium)
Ralstonia pickettii	R-76723	ERL3563	CF patient (UK)
Ralstonia mannitolilytica	LMG 6866T*	CCUG 38408, CCUG 45027, NCIMB 10805	Outbreak of hospital infection caused by contaminated autoclave fluids, blood (UK)	Gillis et al. 1995 (66), De Baere et al. 2001 (7)	Yes	Yes
Ralstonia mannitolilytica	LMG 3501	Moore 19	Urine
Ralstonia mannitolilytica	LMG 8322	CCUG 22079	Industrial water from a paper mill (Sweden)
Ralstonia mannitolilytica	LMG 8323	CCUG 22082	Industrial water from a paper mill (Sweden)			Yes
Ralstonia mannitolilytica	LMG 16236	CCUG 28769	Blood from patient with leukaemia (Sweden)
Ralstonia mannitolilytica	LMG 18088	CEP0488, HI 2120, CCUG 38749	CF sputum (USA)
Ralstonia mannitolilytica	LMG 18090	PC 15, CCUG 38743	CF patient (USA)			Yes
Ralstonia mannitolilytica	LMG 18097*	CCUG 38765, NCTC 10895, 080801	Blood (UK)	King et al. 1979 (58), Costas et al. 1990 (62)
Ralstonia mannitolilytica	LMG 18102	CCUG 38755, C6529, HI 2122	CF sputum (Canada)
Ralstonia mannitolilytica	LMG 18103	CCUG 38756, CEP096, HI 2118	CF patient, blood (USA)
Ralstonia mannitolilytica	LMG 18104	CCUG 38757, C1739, CEP115, HI 2123	CF sputum (UK)
Ralstonia mannitolilytica	LMG 18110	FC170, HI 2124	Human blood (Canada)
Ralstonia mannitolilytica	LMG 19092	PSE061, UHG S90 03985, LBV 409	Outbreak due to contaminated water at the neonatal intensive care department, child, sputum (Belgium)
Ralstonia mannitolilytica	R-288*	CCUG 2343, NCTC 10893, 080821	Blood (UK)	King et al. 1979 (58), Costas et al. 1990 (62)
Ralstonia mannitolilytica	R-1479	CCUG 14812	Human blood (USA)
Ralstonia mannitolilytica	R-1912	CCUG 37615	Industrial (Sweden)
Ralstonia mannitolilytica	R-4050	AU0255	CF patient (USA)	Coenye et al. 2002 (1)
Ralstonia mannitolilytica	R-4400	AU0428	CF patient (USA)	Coenye et al. 2002 (1)
Ralstonia mannitolilytica	R-4530	AU0374	CF patient (USA)
Ralstonia mannitolilytica	R-5416	AU0543	CF patient (USA)
Ralstonia mannitolilytica	R-6605	AU0702	CF patient (USA)		Yes
Ralstonia mannitolilytica	R-7903	AU0699	CF patient (USA)
Ralstonia mannitolilytica	R-9884	AU1362	CF patient (USA)
Ralstonia mannitolilytica	R-11973		Gelatin (France)
Ralstonia mannitolilytica	R-13067	3002409	NA
Ralstonia mannitolilytica	R-13755	AU2290	CF patient (USA)	Coenye et al. 2002 (1)
Ralstonia mannitolilytica	R-13757	AU2300	CF patient (USA)	Coenye et al. 2002 (1)
Ralstonia mannitolilytica	R-15267	LEM FAB 5.51	(France)
Ralstonia mannitolilytica	R-15268	LEM NAD 5.52	(France)
Ralstonia mannitolilytica	R-15269	ACH WAR 5.6	(France)
Ralstonia mannitolilytica	R-15270	VANG 6.81	(France)
Ralstonia mannitolilytica	R-15890	AU3102	CF patient (USA)
Ralstonia mannitolilytica	R-15999	AU3234	CF patient (USA)
Ralstonia mannitolilytica	R-16002	AU3255	CF patient (USA)
Ralstonia mannitolilytica	R-16015	AU0373	CF patient (USA)
Ralstonia mannitolilytica	R-16016	AU0375	CF patient (USA)
Ralstonia mannitolilytica	R-16019	AU0881	CF patient (USA)
Ralstonia mannitolilytica	R-16024	AU2490	CF patient (USA)
Ralstonia mannitolilytica	R-16025	AU2491	CF patient (USA)		Yes
Ralstonia mannitolilytica	R-16028	AU3255	CF patient (USA)		Yes
Ralstonia mannitolilytica	R-16030	AU3314	CF patient (USA)
Ralstonia mannitolilytica	R-16031	AU3338	CF patient (USA)
Ralstonia mannitolilytica	R-16103	AU3350	CF patient (USA)
Ralstonia mannitolilytica	R-16877	ERL 354	CF patient, sputum (UK)
Ralstonia mannitolilytica	R-22356	ERL997	CF patient, sputum (UK)
Ralstonia mannitolilytica	R-22583	CEP1261	Human
Ralstonia mannitolilytica	R-24511	153 27062/02	CF sputum (Norway)
Ralstonia mannitolilytica	R-24513	153 28087/02	CF sputum (Norway)
Ralstonia mannitolilytica	R-24685*	NCTC 12379, CL43/89	Ear (UK)	Costas et al. 1990 (62)
Ralstonia mannitolilytica	R-27102	153 31 000/04	CF sputum (Norway)
Ralstonia mannitolilytica	R-67118	BUR-15-152	CF sputum (Belgium)
Ralstonia mannitolilytica	R-72713	J1031	Nebulizer (USA)
Ralstonia mannitolilytica	R-72714	J1033	Nebulizer (USA)
Ralstonia mannitolilytica	R-73651	J2880	Nebulizer (USA)
Ralstonia mannitolilytica	R-76689	ERL997	CF patient (UK)
Ralstonia mannitolilytica	R-76690	ERL1107	CF patient (UK)
Ralstonia mannitolilytica	R-76691	ERL1147	CF patient (UK)
Ralstonia mannitolilytica	R-76692	ERL1486	CF patient (UK)
Ralstonia mannitolilytica	R-76693	ERL1575	CF patient (UK)
Ralstonia mannitolilytica	R-76694	ERL1651	CF patient (UK)
Ralstonia mannitolilytica	R-76695	ERL1652	CF patient (UK)
Ralstonia mannitolilytica	R-76696	ERL1657	CF patient (UK)
Ralstonia mannitolilytica	R-76697	ERL1660	CF patient (UK)
Ralstonia mannitolilytica	R-76698	ERL1690	CF patient (UK)
Ralstonia mannitolilytica	R-76699	ERL1823	CF patient (UK)
Ralstonia mannitolilytica	R-76700	ERL2150	CF patient (UK)
Ralstonia mannitolilytica	R-76701	ERL2154	CF patient (UK)
Ralstonia mannitolilytica	R-76702	ERL2305	CF patient (UK)
Ralstonia mannitolilytica	R-76704	ERL2519	CF patient (UK)
Ralstonia mannitolilytica	R-76705	ERL2676	CF patient (UK)
Ralstonia mannitolilytica	R-76706	ERL2775	CF patient (UK)
Ralstonia mannitolilytica	R-76707	ERL2828	CF patient (UK)
Ralstonia mannitolilytica	R-76708	ERL2973	CF patient (UK)
Ralstonia mannitolilytica	R-76709	ERL3366	CF patient (UK)
Ralstonia mannitolilytica	R-76710	ERL3382	CF patient (UK)
Ralstonia mannitolilytica	R-76711	ERL3432	CF patient (UK)
Ralstonia mannitolilytica	R-76712	ERL3505	CF patient (UK)
Ralstonia mannitolilytica	R-76713	ERL3573	CF patient (UK)
Ralstonia mannitolilytica	R-76714	ERL3812	CF patient (UK)
Ralstonia mannitolilytica	R-76715	ERL3885	CF patient (UK)
Ralstonia mannitolilytica	R-76716	ERL4054	CF patient (UK)
Ralstonia mannitolilytica	R-76717	ERL4194	CF patient (UK)
Ralstonia mannitolilytica	R-76718	ERL4223	CF patient (UK)
Ralstonia mannitolilytica	R-76719	ERL4299	CF patient (UK)
Ralstonia mannitolilytica	R-76720	ERL60	CF patient (UK)
Ralstonia mannitolilytica	R-76722	ERL508	CF patient (UK)
Ralstonia mannitolilytica	R-76724	AU0255, J3424	CF patient (USA)
Ralstonia mannitolilytica	R-76725	J3425	CF patient (UK)
Ralstonia mannitolilytica	R-76726	J3426	CF patient (UK)
Ralstonia mannitolilytica	R-76727	J3427	CF patient (UK)
Ralstonia mannitolilytica	R-77528		Industrial (Belgium)
Ralstonia mannitolilytica	R-77555	AU7412	CF sputum (USA)			Yes
Ralstonia mannitolilytica	R-77559	AU9978	CF sputum (USA)
Ralstonia mannitolilytica	R-77569	AU18361	CF patient (USA)		Yes	Yes
Ralstonia mannitolilytica	R-77591	HI4375	Hospital environment (USA)
Ralstonia mannitolilytica	R-77592	HI4376	Hospital environment (USA)			Yes
Ralstonia mannitolilytica	R-82525	ERL1115	CF patient (UK)
Ralstonia mannitolilytica	R-82526	ERL3826	CF patient (UK)			Yes
Ralstonia insidiosa	LMG 21421T	CCUG 46789, AU2944	Sputum from leukaemia patient (USA)	Coenye et al. 2003 (6)	Yes	Yes
Ralstonia insidiosa	LMG 18111	CCUG 38748, HI2126, FC262	Clinical sample (USA)	Coenye et al. 2003 (6)
Ralstonia insidiosa	LMG 18319	Saito A1	Activated sludge (Japan)	Coenye et al. 2003 (6)
Ralstonia insidiosa	LMG 18321	Saito FR2	River water (Japan)	Coenye et al. 2003 (6)
Ralstonia insidiosa	LMG 18323	Saito K1	River water (Japan)	Coenye et al. 2003 (6)
Ralstonia insidiosa	LMG 18324	Saito KA1	Activated sludge (Japan)	Coenye et al. 2003 (6)
Ralstonia insidiosa	LMG 18330	Saito KR4	River water (Japan)	Coenye et al. 2003 (6)
Ralstonia insidiosa	LMG 18332	Saito KR6	River water (Japan)	Coenye et al. 2003 (6)
Ralstonia insidiosa	LMG 18343	Saito KS9	Farm soil (Japan)	Coenye et al. 2003 (6)
Ralstonia insidiosa	LMG 18363	Saito TP6	Pond water (Japan)	Coenye et al. 2003 (6)
Ralstonia insidiosa	R-4041	CCUG 38964	Water (Sweden)	Coenye et al. 2003 (6)
Ralstonia insidiosa	R-4241	HI2131	CF sputum (Canada)	Coenye et al. 2003 (6)
Ralstonia insidiosa	R-22716	HK 0312-0575	Blood (Belgium)
Ralstonia insidiosa	R-22717	UR 0312-0681	Urine (Belgium)
Ralstonia insidiosa	R-40315	3-TR-59	CF sputum (Turkey)
Ralstonia insidiosa	R-40316	4-TR-70	CF sputum (Turkey)
Ralstonia insidiosa	R-40317	5-TR-65	CF sputum (Turkey)
Ralstonia insidiosa	R-40318	6-TR-63	CF sputum (Turkey)
Ralstonia insidiosa	R-40319	7-TR-57	CF sputum (Turkey)
Ralstonia insidiosa	R-40320	8-TR-37	CF sputum (Turkey)
Ralstonia insidiosa	R-40321	9-TR-44	CF sputum (Turkey)
Ralstonia insidiosa	R-40322	10-TR-62	CF sputum (Turkey)
Ralstonia insidiosa	R-40323	11-TR-58	CF sputum (Turkey)
Ralstonia insidiosa	R-40324	12-TR-35	CF sputum (Turkey)
Ralstonia insidiosa	R-40325	13-TR-61	CF sputum (Turkey)
Ralstonia chuxiongensis	LMG 32966		Water (Belgium)		Yes	Yes
Ralstonia wenshanensis	LMG 18091	CCUG 38744, PC 670	Home environment		Yes	Yes
Ralstonia wenshanensis	LMG 19087	RAL07, YL13	Soil (Japan)	Suyama et al. 1998 (54), De Baere et al. 2001 (7)	Yes
Ralstonia condita sp. nov.	LMG 7141T	CCUG 77163, Pickett K-1303	Hospital environment (USA)	Pickett et al. 1980 (59), Gillis et al. 1995 (66)	Yes	Yes	R. pickettii group Va-1
Ralstonia edaphis sp. nov.	LMG 6871T	CCUG 18841, CCM 2846	Soil from rice field (Senegal)	Gillis et al. 1995 (66)	Yes	Yes
Ralstonia edaphis sp. nov.	LMG 19089	RAL04, MC5	Soil (Japan)	Suyama et al. 1998 (54), De Baere et al. 2001 (7)	Yes
Ralstonia edaphis sp. nov.	R-16033	HI2644	Soil (USA)
Ralstonia edaphis sp. nov.	R-16034	HI2645	Soil (USA)		Yes
Ralstonia edaphis sp. nov.	R-16035	HI2646	Soil (USA)
Ralstonia flaminis sp. nov.	LMG 18101 T	CCUG 38754, C6137, HI2202	CF sputum (Canada)	Coenye et al. 2003 (6)	Yes	Yes
Ralstonia flatus sp. nov.	LMG 32965 T	CCUG 77161, AU15928	Blood (USA)		Yes	Yes
Ralstonia flatus sp. nov.	R-20233	119	Egg (Belgium)		Yes	Yes
Ralstonia flatus sp. nov.	R-77567	AU17666	CF sputum (USA)		Yes
Ralstonia holmesii sp. nov.	LMG 32967T	CCUG 77162, PW4	River water (UK)		Yes	Yes
Ralstonia holmesii sp. nov.	LMG 18092*	CCUG 38760, Pickett K-615	Patient who had undergone tracheotomy (USA)	Ralston et al. 1973 (8), King et al. 1979 (58)	Yes
Ralstonia holmesii sp. nov.	LMG 18093*	CCUG 38761, 118700	Human (UK)	King et al. 1979 (58)	Yes
Ralstonia holmesii sp. nov.	LMG 18096*	CCUG 38764, CL605/72	Human (UK)	King et al. 1979 (58)	Yes
Ralstonia psammae sp. nov.	LMG 19083T	CCUG 77164, RAL05, ML7	Soil (Japan)	Suyama et al. 1998 (54), De Baere et al. 2001 (7)	Yes	Yes	R. pickettii group Va-1
Ralstonia psammae sp. nov.	LMG 19088	RAL06, ML10	Soil (Japan)	Suyama et al. 1998 (54), De Baere et al. 2001 (7)
Ralstonia thomasii sp. nov.	LMG 18095T*	CCUG 38763, CL78/74	Human (UK)	King et al. 1979 (58)	Yes	Yes
Ralstonia thomasii sp. nov.	LMG 7005	CCUG 1467, CDC A5832, PSE056	(USA)	Gillis et al. 1995 (66), De Baere et al. 2001 (7)	Yes		R. pickettii group Va-1
Ralstonia thomasii sp. nov.	LMG 7143	Pickett K-1503	Water, hospital environment (USA)	Pickett et al. 1980 (59), Gillis et al. 1995 (66)	Yes		R. pickettii group Va-1
Ralstonia thomasii sp. nov.	LMG 18094*	CCUG 38762, CL24/74	Human (UK)	King et al. 1979 (58)	Yes
Ralstonia thomasii sp. nov.	R-1478	CCUG 34642	Human blood (Sweden)		Yes
Ralstonia thomasii sp. nov.	R-6138	AU0735	CF patient (USA)		Yes
Ralstonia thomasii sp. nov.	R-77560	AU11313	CF sputum (USA)		Yes

## Sheet: Suppl. table S2
Supplementary table S2: Identification results. Columns E and F show the MALDI-TOF MS identification based on analysis of the Bruker ID score in reference to the Bruker (IVD V12.0, MSP-11758) database (column E) or the Bruker (IVD V12.0, MSP-11758) database combined with our in-house (RUO, MSP-5331) database (column F). Column B represents the final identification based on the analysis of the Bru…
Isolate	Identification	BioNumerics cluster	SpeDe cluster	Identification Bruker IVD V12.0, MSP-11758	Identification Bruker IVD V12.0, MSP-11758 + in-house database, MSP-5531	Genome
LMG 5942T	R. pickettii	B1	S1	R. pickettii	R. pickettii	Public
LMG 7003	R. pickettii	B1	S1	R. pickettii	R. pickettii	No
R-38712	R. pickettii	B2	S18	R. pickettii	R. pickettii	Yes
LMG 7018	R. pickettii	B3	S1	R. pickettii	R. pickettii	No
LMG 7056	R. pickettii	B3	S1	R. pickettii	R. pickettii	No
LMG 7057	R. pickettii	B3	S1	R. pickettii	R. pickettii	No
LMG 7058	R. pickettii	B3	S1	R. pickettii	R. pickettii	No
LMG 7145	R. pickettii	B3	S1	R. pickettii	R. pickettii	No
LMG 7147	R. pickettii	B3	S1	R. pickettii	R. pickettii	No
R-1485	R. pickettii	B3	S1	R. pickettii	R. pickettii	No
R-1486	R. pickettii	B3	S1	R. pickettii	R. pickettii	No
R-76723	R. pickettii	B3	S1	R. pickettii	R. pickettii	No
LMG 3501	R. mannitolilytica	B4	S2	R. mannitolilytica	R. mannitolilytica	No
LMG 6866T	R. mannitolilytica	B4	S2	R. mannitolilytica	R. mannitolilytica	Public
LMG 8322	R. mannitolilytica	B4	S21	R. mannitolilytica	R. mannitolilytica	No
LMG 8323	R. mannitolilytica	B4	S22	Ralstonia sp.	R. mannitolilytica	Yes
LMG 16236	R. mannitolilytica	B4	S2	R. mannitolilytica	R. mannitolilytica	No
LMG 18088	R. mannitolilytica	B4	S2	Ralstonia sp.	R. mannitolilytica	No
LMG 18090	R. mannitolilytica	B4	S2	R. mannitolilytica	R. mannitolilytica	Yes
LMG 18097	R. mannitolilytica	B4	S23	R. mannitolilytica	R. mannitolilytica	No
LMG 18103	R. mannitolilytica	B4	S24	Ralstonia sp.	Ralstonia sp.	No
LMG 19092	R. mannitolilytica	B4	S25	Ralstonia sp.	Ralstonia sp.	No
R-4050	R. mannitolilytica	B4	S2	Ralstonia sp.	R. mannitolilytica	No
R-4400	R. mannitolilytica	B4	S2	R. mannitolilytica	R. mannitolilytica	No
R-4530	R. mannitolilytica	B4	S2	Ralstonia sp.	Ralstonia sp.	No
R-5416	R. mannitolilytica	B4	S2	Ralstonia sp.	R. mannitolilytica	No
R-7903	R. mannitolilytica	B4	S2	R. mannitolilytica	R. mannitolilytica	No
R-9884	R. mannitolilytica	B4	S2	Ralstonia sp.	Ralstonia sp.	No
R-11973	R. mannitolilytica	B4	S2	Ralstonia sp.	R. mannitolilytica	No
R-13067	R. mannitolilytica	B4	S2	Ralstonia sp.	R. mannitolilytica	No
R-13755	R. mannitolilytica	B4	S2	Ralstonia sp.	Ralstonia sp.	No
R-13757	R. mannitolilytica	B4	S2	Ralstonia sp.	R. mannitolilytica	No
R-15267	R. mannitolilytica	B4	S26	Ralstonia sp.	R. mannitolilytica	No
R-15268	R. mannitolilytica	B4	S26	Ralstonia sp.	R. mannitolilytica	No
R-15269	R. mannitolilytica	B4	S27	Ralstonia sp.	R. mannitolilytica	No
R-15270	R. mannitolilytica	B4	S28	Ralstonia sp.	R. mannitolilytica	No
R-15890	R. mannitolilytica	B4	S2	Ralstonia sp.	R. mannitolilytica	No
R-15999	R. mannitolilytica	B4	S29	Ralstonia sp.	Ralstonia sp.	No
R-16002	R. mannitolilytica	B4	S2	Ralstonia sp.	R. mannitolilytica	No
R-16015	R. mannitolilytica	B4	S2	R. mannitolilytica	R. mannitolilytica	No
R-16016	R. mannitolilytica	B4	S2	Ralstonia sp.	Ralstonia sp.	No
R-16019	R. mannitolilytica	B4	S2	Ralstonia sp.	Ralstonia sp.	No
R-16024	R. mannitolilytica	B4	S2	Ralstonia sp.	R. mannitolilytica	No
R-16030	R. mannitolilytica	B4	S2	R. mannitolilytica	R. mannitolilytica	No
R-16103	R. mannitolilytica	B4	S2	Ralstonia sp.	R. mannitolilytica	No
R-16877	R. mannitolilytica	B4	S2	Ralstonia sp.	R. mannitolilytica	No
R-22356	R. mannitolilytica	B4	S2	Ralstonia sp.	Ralstonia sp.	No
R-24511	R. mannitolilytica	B4	S2	R. mannitolilytica	R. mannitolilytica	No
R-24513	R. mannitolilytica	B4	S2	Ralstonia sp.	Ralstonia sp.	No
R-24685	R. mannitolilytica	B4	S30	R. mannitolilytica	R. mannitolilytica	No
R-27102	R. mannitolilytica	B4	S2	Ralstonia sp.	Ralstonia sp.	No
R-67118	R. mannitolilytica	B4	S2	Ralstonia sp.	R. mannitolilytica	No
R-72713	R. mannitolilytica	B4	S2	Ralstonia sp.	Ralstonia sp.	No
R-72714	R. mannitolilytica	B4	S2	Ralstonia sp.	Ralstonia sp.	No
R-73651	R. mannitolilytica	B4	S2	Ralstonia sp.	Ralstonia sp.	No
R-76689	R. mannitolilytica	B4	S31	R. mannitolilytica	R. mannitolilytica	No
R-76690	R. mannitolilytica	B4	S2	Ralstonia sp.	R. mannitolilytica	No
R-76691	R. mannitolilytica	B4	S2	R. mannitolilytica	R. mannitolilytica	No
R-76692	R. mannitolilytica	B4	S32	Ralstonia sp.	R. mannitolilytica	No
R-76693	R. mannitolilytica	B4	S2	R. mannitolilytica	R. mannitolilytica	No
R-76694	R. mannitolilytica	B4	S2	Ralstonia sp.	R. mannitolilytica	No
R-76695	R. mannitolilytica	B4	S2	Ralstonia sp.	R. mannitolilytica	No
R-76697	R. mannitolilytica	B4	S2	Ralstonia sp.	R. mannitolilytica	No
R-76698	R. mannitolilytica	B4	S2	R. mannitolilytica	R. mannitolilytica	No
R-76699	R. mannitolilytica	B4	S2	R. mannitolilytica	R. mannitolilytica	No
R-76700	R. mannitolilytica	B4	S2	Ralstonia sp.	R. mannitolilytica	No
R-76701	R. mannitolilytica	B4	S2	R. mannitolilytica	R. mannitolilytica	No
R-76702	R. mannitolilytica	B4	S2	Ralstonia sp.	R. mannitolilytica	No
R-76704	R. mannitolilytica	B4	S2	Ralstonia sp.	R. mannitolilytica	No
R-76705	R. mannitolilytica	B4	S2	Ralstonia sp.	R. mannitolilytica	No
R-76707	R. mannitolilytica	B4	S2	Ralstonia sp.	R. mannitolilytica	No
R-76708	R. mannitolilytica	B4	S2	Ralstonia sp.	Ralstonia sp.	No
R-76709	R. mannitolilytica	B4	S2	Ralstonia sp.	R. mannitolilytica	No
R-76710	R. mannitolilytica	B4	S2	Ralstonia sp.	R. mannitolilytica	No
R-76711	R. mannitolilytica	B4	S2	Ralstonia sp.	R. mannitolilytica	No
R-76712	R. mannitolilytica	B4	S2	Ralstonia sp.	Ralstonia sp.	No
R-76713	R. mannitolilytica	B4	S2	Ralstonia sp.	R. mannitolilytica	No
R-76714	R. mannitolilytica	B4	S2	R. mannitolilytica	R. mannitolilytica	No
R-76715	R. mannitolilytica	B4	S2	Ralstonia sp.	R. mannitolilytica	No
R-76716	R. mannitolilytica	B4	S2	R. mannitolilytica	R. mannitolilytica	No
R-76717	R. mannitolilytica	B4	S2	Ralstonia sp.	Ralstonia sp.	No
R-76718	R. mannitolilytica	B4	S2	Ralstonia sp.	R. mannitolilytica	No
R-76719	R. mannitolilytica	B4	S2	Ralstonia sp.	R. mannitolilytica	No
R-76720	R. mannitolilytica	B4	S2	R. mannitolilytica	R. mannitolilytica	No
R-76722	R. mannitolilytica	B4	S2	Ralstonia sp.	R. mannitolilytica	No
R-76724	R. mannitolilytica	B4	S2	Ralstonia sp.	R. mannitolilytica	No
R-76725	R. mannitolilytica	B4	S2	Ralstonia sp.	R. mannitolilytica	No
R-76726	R. mannitolilytica	B4	S2	R. mannitolilytica	R. mannitolilytica	No
R-76727	R. mannitolilytica	B4	S2	Ralstonia sp.	R. mannitolilytica	Yes
R-77528	R. mannitolilytica	B4	S2	Ralstonia sp.	Ralstonia sp.	No
R-77555	R. mannitolilytica	B4	S2	R. mannitolilytica	R. mannitolilytica	Yes
R-77559	R. mannitolilytica	B4	S2	Ralstonia sp.	R. mannitolilytica	No
R-82525	R. mannitolilytica	B4	S2	Ralstonia sp.	R. mannitolilytica	No
R-82526	R. mannitolilytica	B4	S2	Ralstonia sp.	R. mannitolilytica	Yes
R-76696	R. mannitolilytica	B5	S2	Ralstonia sp.	R. mannitolilytica	Yes
R-16031	R. mannitolilytica	B6	S2	Ralstonia sp.	R. mannitolilytica	No
R-77591	R. mannitolilytica	B7	S3	Ralstonia sp.	Ralstonia sp.	Yes
R-77592	R. mannitolilytica	B8	S33	Ralstonia sp.	Ralstonia sp.	Yes
LMG 18102	R. mannitolilytica	B9	S2	Ralstonia sp.	R. mannitolilytica	Yes
LMG 18110	R. mannitolilytica	B10	S34	Ralstonia sp.	Ralstonia sp.	No
R-1479	R. mannitolilytica	B11	S35	Ralstonia sp.	R. mannitolilytica	Yes
R-16025	R. mannitolilytica	B12	S36	Ralstonia sp.	Ralstonia sp.	No
R-16028	R. mannitolilytica	B13	S2	Ralstonia sp.	R. mannitolilytica	No
R-6605	R. mannitolilytica	B14	S4	Ralstonia sp.	R. mannitolilytica	No
R-77569	R. mannitolilytica	B15	S2	Ralstonia sp.	Ralstonia sp.	Yes
R-288	R. mannitolilytica	B16	S2	R. mannitolilytica	R. mannitolilytica	No
R-76706	R. mannitolilytica	B17	S37	Ralstonia sp.	R. mannitolilytica	Yes
LMG 18104	R. mannitolilytica	B18	S38	Ralstonia sp.	R. mannitolilytica	No
R-22583	R. mannitolilytica	B19	S2	Ralstonia sp.	R. mannitolilytica	No
R-1912	R. mannitolilytica	B20	S39	Ralstonia sp.	R. mannitolilytica	No
LMG 18111	R. insidiosa	B21	S5	R. insidiosa	R. insidiosa	No
LMG 18319	R. insidiosa	B21	S5	R. insidiosa	R. insidiosa	No
LMG 18321	R. insidiosa	B21	S5	R. insidiosa	R. insidiosa	No
LMG 18323	R. insidiosa	B21	S5	R. insidiosa	R. insidiosa	No
LMG 18324	R. insidiosa	B21	S5	R. insidiosa	R. insidiosa	No
LMG 18330	R. insidiosa	B21	S5	R. insidiosa	R. insidiosa	No
LMG 18332	R. insidiosa	B21	S5	R. insidiosa	R. insidiosa	No
LMG 18343	R. insidiosa	B21	S5	Ralstonia sp.	R. insidiosa	No
LMG 18363	R. insidiosa	B21	S5	R. insidiosa	R. insidiosa	No
LMG 21421T	R. insidiosa	B21	S5	R. insidiosa	R. insidiosa	Public
R-4041	R. insidiosa	B21	S5	Ralstonia sp.	Ralstonia sp.	No
R-4241	R. insidiosa	B21	S5	R. insidiosa	R. insidiosa	No
R-22716	R. insidiosa	B21	S5	R. insidiosa	R. insidiosa	No
R-22717	R. insidiosa	B21	S5	R. insidiosa	R. insidiosa	No
R-40315	R. insidiosa	B21	S5	R. insidiosa	R. insidiosa	No
R-40316	R. insidiosa	B21	S5	R. insidiosa	R. insidiosa	No
R-40317	R. insidiosa	B21	S5	Ralstonia sp.	Ralstonia sp.	No
R-40318	R. insidiosa	B21	S5	R. insidiosa	R. insidiosa	No
R-40319	R. insidiosa	B21	S5	R. insidiosa	R. insidiosa	No
R-40320	R. insidiosa	B21	S5	R. insidiosa	R. insidiosa	No
R-40321	R. insidiosa	B21	S5	R. insidiosa	R. insidiosa	No
R-40322	R. insidiosa	B21	S5	R. insidiosa	R. insidiosa	No
R-40323	R. insidiosa	B21	S5	R. insidiosa	R. insidiosa	No
R-40324	R. insidiosa	B21	S5	R. insidiosa	R. insidiosa	No
R-40325	R. insidiosa	B21	S5	R. insidiosa	R. insidiosa	No
LMG 32966	R. chuxiongensis	B22	S6	Ralstonia sp.	R. chuxiongensis	Yes
LMG 18091	R. wenshanensis	B23	S40	Ralstonia sp.	R. wenshanensis	Yes
LMG 19087	R. wenshanensis	B24	S41	Ralstonia sp.	Ralstonia sp.	Yes
LMG 7141T	R. condita sp. nov.	B25	S7	Ralstonia sp.	R. condita sp. nov.	Yes
LMG 6871T	R. edaphis sp. nov.	B26	S42	Ralstonia sp.	R. edaphis sp. nov.	Yes
LMG 19089	R. edaphis sp. nov.	B27	S8	Ralstonia sp.	Ralstonia sp.	Yes
R-16033	R. edaphis sp. nov.	B27	S9	Ralstonia sp.	Ralstonia sp.	No
R-16034	R. edaphis sp. nov.	B27	S10	Ralstonia sp.	Ralstonia sp.	Yes
R-16035	R. edaphis sp. nov.	B27	S9	Ralstonia sp.	Ralstonia sp.	No
LMG 18101T	R. flaminis sp. nov.	B28	S43	Ralstonia sp.	R. flaminis sp. nov.	Yes
LMG 32965T	R. flatus sp. nov.	B29	S11	Ralstonia sp.	R. flatus sp. nov.	Yes
R-20233	R. flatus sp. nov.	B30	S12	Ralstonia sp.	R. flatus sp. nov.	Yes
R-77567	R. flatus sp. nov.	B31	S19	Ralstonia sp.	R. flatus sp. nov.	Yes
LMG 32967T	R. holmesii sp. nov.	B32	S13	Ralstonia sp.	R. holmesii sp. nov.	Yes
LMG 18093	R. holmesii sp. nov.	B33	S14	Ralstonia sp.	R. flatus sp. nov.	Yes
LMG 18092	R. holmesii sp. nov.	B34	S15	Ralstonia sp.	Ralstonia sp.	No
LMG 18096	R. holmesii sp. nov.	B34	S16	Ralstonia sp.	Ralstonia sp.	Yes
LMG 19083T	R. psammae sp. nov	B35	S20	Ralstonia sp.	R. psammae sp. nov	Yes
LMG 19088	R. psammae sp. nov	B36	S20	Ralstonia sp.	R. psammae sp. nov.	No
LMG 18095T	R. thomasii sp. nov.	B37	S44	Ralstonia sp.	R. thomasii sp. nov.	Yes
LMG 7005	R. thomasii sp. nov	B38	S45	R. pickettii	Ralstonia sp. (multiple species with Bruker score ≥2.3)	No
LMG 7143	R. thomasii sp. nov	B38	S46	R. pickettii	Ralstonia sp. (multiple species with Bruker score ≥2.3)	Yes
LMG 18094	R. thomasii sp. nov	B38	S46	R. pickettii	Ralstonia sp. (multiple species with Bruker score ≥2.3)	No
R-1478	R. thomasii sp. nov	B38	S47	Ralstonia sp.	Ralstonia sp. (multiple species with Bruker score ≥2.3)	No
R-77560	R. thomasii sp. nov.	B38	S46	R. pickettii	Ralstonia sp. (multiple species with Bruker score ≥2.3)	Yes
R-6138	R. thomasii sp. nov.	B39	S17	Ralstonia sp.	R. thomasii sp. nov.	Yes
	Total number of isolates			161	161
	Isolates identified at genus level only			99	37
	Isolates identified at species level			62	124
	Isolates identified at species level - correct			58	123
	Isolates identified at species level - incorrect			4	1
	Percentage identified at species level			0.385093	0.770186
	Percentage identified at genus level			0.614907	0.229814
	Total			1	1

## Sheet: Suppl. table S3
Supplementary table S3: Ralstonia isolates present in the Bruker (IVD V12.0, MSP-11758) and in-house (RUO, MSP-5331) MALDI-TOF MS databases.
Database	Identification	Isolate	Provided by
Bruker IVD V12.0, MSP-11758	Ralstonia insidiosa	CF_11	HUA
Bruker IVD V12.0, MSP-11758	Ralstonia insidiosa	029_W16	NFI
Bruker IVD V12.0, MSP-11758	Ralstonia insidiosa	116	RLT
Bruker IVD V12.0, MSP-11758	Ralstonia insidiosa	1H20077921_2	MVD
Bruker IVD V12.0, MSP-11758	Ralstonia insidiosa	1Y30937_825_1	MVD
Bruker IVD V12.0, MSP-11758	Ralstonia insidiosa	39x	PGM
Bruker IVD V12.0, MSP-11758	Ralstonia insidiosa	CF_16	HUA
Bruker IVD V12.0, MSP-11758	Ralstonia insidiosa	CF_19	HUA
Bruker IVD V12.0, MSP-11758	Ralstonia insidiosa	DSM 17714T	DSM
Bruker IVD V12.0, MSP-11758	Ralstonia mannitolilytica	6977	IMHM
Bruker IVD V12.0, MSP-11758	Ralstonia mannitolilytica	900007_2017	IMHM
Bruker IVD V12.0, MSP-11758	Ralstonia mannitolilytica	CCUG 28769	CCUG
Bruker IVD V12.0, MSP-11758	Ralstonia mannitolilytica	CCUG 38757	CCUG
Bruker IVD V12.0, MSP-11758	Ralstonia mannitolilytica	DSM 17512T	DSM
Bruker IVD V12.0, MSP-11758	Ralstonia pickettii	1Y30302_873_1	MVD
Bruker IVD V12.0, MSP-11758	Ralstonia pickettii	1Y30302_874_1	MVD
Bruker IVD V12.0, MSP-11758	Ralstonia pickettii	21323_1	CHB
Bruker IVD V12.0, MSP-11758	Ralstonia pickettii	CCUG 15607	CCUG
Bruker IVD V12.0, MSP-11758	Ralstonia pickettii	CCUG 30895	CCUG
Bruker IVD V12.0, MSP-11758	Ralstonia pickettii	CCUG 3314	CCUG
Bruker IVD V12.0, MSP-11758	Ralstonia pickettii	CCUG 62660	CCUG
Bruker IVD V12.0, MSP-11758	Ralstonia pickettii	CCUG 64635	CCUG
Bruker IVD V12.0, MSP-11758	Ralstonia pickettii	DSM 6297T	DSM
Bruker IVD V12.0, MSP-11758	Ralstonia sp.	B484	UFL
Bruker IVD V12.0, MSP-11758	Ralstonia sp.	PD_7123	NVWA
Bruker IVD V12.0, MSP-11758	Ralstonia syzygii	DSM 7385T	DSM
In-house database, MSP-5531	Ralstonia insidiosa	LMG 21421T	BCCM/LMG
In-house database, MSP-5531	Ralstonia mannitolilytica	LMG 6866T	BCCM/LMG
In-house database, MSP-5531	Ralstonia mannitolilytica	LMG 8323	BCCM/LMG
In-house database, MSP-5531	Ralstonia mannitolilytica	R-1479	LM-UGent
In-house database, MSP-5531	Ralstonia mannitolilytica	R-76692	LM-UGent
In-house database, MSP-5531	Ralstonia mannitolilytica	R-76696	LM-UGent
In-house database, MSP-5531	Ralstonia mannitolilytica	R-76706	LM-UGent
In-house database, MSP-5531	Ralstonia mannitolilytica	R-76714	LM-UGent
In-house database, MSP-5531	Ralstonia pickettii	LMG 5942T	BCCM/LMG
In-house database, MSP-5531	Ralstonia pickettii	LMG 7003	BCCM/LMG
In-house database, MSP-5531	Ralstonia pickettii	R-38712	LM-UGent
In-house database, MSP-5531	Ralstonia pseudosolanacearum	LMG 31754	BCCM/LMG
In-house database, MSP-5531	Ralstonia pseudosolanacearum	LMG 31756	BCCM/LMG
In-house database, MSP-5531	Ralstonia pseudosolanacearum	LMG 9673T	BCCM/LMG
In-house database, MSP-5531	Ralstonia solanacearum	LMG 17143	BCCM/LMG
In-house database, MSP-5531	Ralstonia solanacearum	LMG 2299T	BCCM/LMG
In-house database, MSP-5531	Ralstonia syzygii celebesensis	LMG 27706T	BCCM/LMG
In-house database, MSP-5531	Ralstonia syzygii indonesiensis	LMG 27703T	BCCM/LMG
In-house database, MSP-5531	Ralstonia syzygii syzygii	LMG 10661T	BCCM/LMG
In-house database, MSP-5531	Ralstonia chuxiongensis	LMG 32966	BCCM/LMG
In-house database, MSP-5531	Ralstonia wenshanensis	LMG 18091	BCCM/LMG
In-house database, MSP-5531	Ralstonia condita sp. nov.	LMG 7141T	BCCM/LMG
In-house database, MSP-5531	Ralstonia edaphis sp. nov.	LMG 6871T	BCCM/LMG
In-house database, MSP-5531	Ralstonia flaminis sp. nov.	LMG 18101T	BCCM/LMG
In-house database, MSP-5531	Ralstonia flatus sp. nov.	LMG 32965T	BCCM/LMG
In-house database, MSP-5531	Ralstonia flatus sp. nov.	R-20233	LM-UGent
In-house database, MSP-5531	Ralstonia flatus sp. nov.	R-77567	LM-UGent
In-house database, MSP-5531	Ralstonia holmesii sp. nov.	LMG 32967T	BCCM/LMG
In-house database, MSP-5531	Ralstonia psammae sp. nov.	LMG 19083T	BCCM/LMG
In-house database, MSP-5531	Ralstonia thomasii sp. nov.	LMG 18095T	BCCM/LMG
In-house database, MSP-5531	Ralstonia thomasii sp. nov.	LMG 7143	BCCM/LMG
In-house database, MSP-5531	Ralstonia thomasii sp. nov.	R-77560	LM-UGent

## Sheet: Suppl. table S4
Supplementary table S4: Genome Taxonomy Database (GTDB) classification.
Isolate	Identification	classification	fastani_reference	fastani_reference_radius	fastani_taxonomy	fastani_ani	fastani_af	closest_placement_reference	closest_placement_radius	closest_placement_taxonomy	closest_placement_ani	closest_placement_af	pplacer_taxonomy	classification_method	note	other_related_references(genome_id,species_name,radius,ANI,AF)	msa_percent	translation_table	red_value	warnings
R-38712	R. pickettii	d__Bacteria;p__Pseudomonadota;c__Gammaproteobacteria;o__Burkholderiales;f__Burkholderiaceae;g__Ralstonia;s__Ralstonia pickettii	GCF_016466415.2	95.1269	d__Bacteria;p__Pseudomonadota;c__Gammaproteobacteria;o__Burkholderiales;f__Burkholderiaceae;g__Ralstonia;s__Ralstonia pickettii	97.6	0.938	GCF_016466415.2	95.1269	d__Bacteria;p__Pseudomonadota;c__Gammaproteobacteria;o__Burkholderiales;f__Burkholderiaceae;g__Ralstonia;s__Ralstonia pickettii	97.6	0.938	d__Bacteria;p__Pseudomonadota;c__Gammaproteobacteria;o__Burkholderiales;f__Burkholderiaceae;g__Ralstonia;s__	taxonomic classification defined by topology and ANI	topological placement and ANI have congruent species assignments	GCF_001699815.1, s__Ralstonia pickettii_B, 95.1269, 94.92, 0.864; GCF_000620465.1, s__Ralstonia sp000620465, 95.0, 92.92, 0.818; GCF_007997035.1, s__Ralstonia sp007997035, 95.0, 92.31, 0.759; GCF_900115545.1, s__Ralstonia sp900115545, 95.0, 91.56, 0.78; GCF_021173085.1, s__Ralstonia sp021173085, 95.0, 91.35, 0.792; GCF_000607165.1, s__Ralstonia pickettii_A, 95.0, 91.27, 0.773; GCA_000955795.1, s_…	98.07	11	N/A	N/A
LMG 18090	R. mannitolilytica	d__Bacteria;p__Pseudomonadota;c__Gammaproteobacteria;o__Burkholderiales;f__Burkholderiaceae;g__Ralstonia;s__Ralstonia mannitolilytica	GCF_905397375.1	95	d__Bacteria;p__Pseudomonadota;c__Gammaproteobacteria;o__Burkholderiales;f__Burkholderiaceae;g__Ralstonia;s__Ralstonia mannitolilytica	96.18	0.884	GCF_905397375.1	95	d__Bacteria;p__Pseudomonadota;c__Gammaproteobacteria;o__Burkholderiales;f__Burkholderiaceae;g__Ralstonia;s__Ralstonia mannitolilytica	96.18	0.884	d__Bacteria;p__Pseudomonadota;c__Gammaproteobacteria;o__Burkholderiales;f__Burkholderiaceae;g__Ralstonia;s__	taxonomic classification defined by topology and ANI	topological placement and ANI have congruent species assignments	GCF_000620465.1, s__Ralstonia sp000620465, 95.0, 88.54, 0.807; GCF_007997035.1, s__Ralstonia sp007997035, 95.0, 88.39, 0.766; GCF_023955655.1, s__Ralstonia sp023955655, 95.0, 88.1, 0.741; GCF_001699815.1, s__Ralstonia pickettii_B, 95.1269, 87.86, 0.737; GCF_021173085.1, s__Ralstonia sp021173085, 95.0, 87.78, 0.788; GCF_016466415.2, s__Ralstonia pickettii, 95.1269, 87.74, 0.775; GCF_000607165.1, s…	98.23	11	N/A	N/A
LMG 18102	R. mannitolilytica	d__Bacteria;p__Pseudomonadota;c__Gammaproteobacteria;o__Burkholderiales;f__Burkholderiaceae;g__Ralstonia;s__Ralstonia mannitolilytica	GCF_905397375.1	95	d__Bacteria;p__Pseudomonadota;c__Gammaproteobacteria;o__Burkholderiales;f__Burkholderiaceae;g__Ralstonia;s__Ralstonia mannitolilytica	96.06	0.869	GCF_905397375.1	95	d__Bacteria;p__Pseudomonadota;c__Gammaproteobacteria;o__Burkholderiales;f__Burkholderiaceae;g__Ralstonia;s__Ralstonia mannitolilytica	96.06	0.869	d__Bacteria;p__Pseudomonadota;c__Gammaproteobacteria;o__Burkholderiales;f__Burkholderiaceae;g__Ralstonia;s__	taxonomic classification defined by topology and ANI	topological placement and ANI have congruent species assignments	GCF_000620465.1, s__Ralstonia sp000620465, 95.0, 88.42, 0.847; GCF_007997035.1, s__Ralstonia sp007997035, 95.0, 88.41, 0.812; GCF_023955655.1, s__Ralstonia sp023955655, 95.0, 88.04, 0.785; GCF_021173085.1, s__Ralstonia sp021173085, 95.0, 87.74, 0.839; GCF_001699815.1, s__Ralstonia pickettii_B, 95.1269, 87.7, 0.753; GCF_016466415.2, s__Ralstonia pickettii, 95.1269, 87.6, 0.784; GCF_900115545.1, s_…	98.25	11	N/A	N/A
LMG 8323	R. mannitolilytica	d__Bacteria;p__Pseudomonadota;c__Gammaproteobacteria;o__Burkholderiales;f__Burkholderiaceae;g__Ralstonia;s__Ralstonia mannitolilytica	GCF_905397375.1	95	d__Bacteria;p__Pseudomonadota;c__Gammaproteobacteria;o__Burkholderiales;f__Burkholderiaceae;g__Ralstonia;s__Ralstonia mannitolilytica	96.12	0.879	GCF_905397375.1	95	d__Bacteria;p__Pseudomonadota;c__Gammaproteobacteria;o__Burkholderiales;f__Burkholderiaceae;g__Ralstonia;s__Ralstonia mannitolilytica	96.12	0.879	d__Bacteria;p__Pseudomonadota;c__Gammaproteobacteria;o__Burkholderiales;f__Burkholderiaceae;g__Ralstonia;s__	taxonomic classification defined by topology and ANI	topological placement and ANI have congruent species assignments	GCF_000620465.1, s__Ralstonia sp000620465, 95.0, 88.62, 0.83; GCF_007997035.1, s__Ralstonia sp007997035, 95.0, 88.44, 0.801; GCF_023955655.1, s__Ralstonia sp023955655, 95.0, 88.21, 0.796; GCF_021173085.1, s__Ralstonia sp021173085, 95.0, 87.81, 0.829; GCF_001699815.1, s__Ralstonia pickettii_B, 95.1269, 87.75, 0.775; GCF_016466415.2, s__Ralstonia pickettii, 95.1269, 87.6, 0.804; GCF_900115545.1, s_…	98.25	11	N/A	N/A
R-1479	R. mannitolilytica	d__Bacteria;p__Pseudomonadota;c__Gammaproteobacteria;o__Burkholderiales;f__Burkholderiaceae;g__Ralstonia;s__Ralstonia mannitolilytica	GCF_905397375.1	95	d__Bacteria;p__Pseudomonadota;c__Gammaproteobacteria;o__Burkholderiales;f__Burkholderiaceae;g__Ralstonia;s__Ralstonia mannitolilytica	96.14	0.888	GCF_905397375.1	95	d__Bacteria;p__Pseudomonadota;c__Gammaproteobacteria;o__Burkholderiales;f__Burkholderiaceae;g__Ralstonia;s__Ralstonia mannitolilytica	96.14	0.888	d__Bacteria;p__Pseudomonadota;c__Gammaproteobacteria;o__Burkholderiales;f__Burkholderiaceae;g__Ralstonia;s__	taxonomic classification defined by topology and ANI	topological placement and ANI have congruent species assignments	GCF_000620465.1, s__Ralstonia sp000620465, 95.0, 88.49, 0.828; GCF_007997035.1, s__Ralstonia sp007997035, 95.0, 88.38, 0.787; GCF_023955655.1, s__Ralstonia sp023955655, 95.0, 88.09, 0.77; GCF_001699815.1, s__Ralstonia pickettii_B, 95.1269, 87.97, 0.756; GCF_021173085.1, s__Ralstonia sp021173085, 95.0, 87.66, 0.819; GCF_016466415.2, s__Ralstonia pickettii, 95.1269, 87.54, 0.778; GCF_900115545.1, s…	98.23	11	N/A	N/A
R-76696	R. mannitolilytica	d__Bacteria;p__Pseudomonadota;c__Gammaproteobacteria;o__Burkholderiales;f__Burkholderiaceae;g__Ralstonia;s__Ralstonia mannitolilytica	GCF_905397375.1	95	d__Bacteria;p__Pseudomonadota;c__Gammaproteobacteria;o__Burkholderiales;f__Burkholderiaceae;g__Ralstonia;s__Ralstonia mannitolilytica	96.16	0.881	GCF_905397375.1	95	d__Bacteria;p__Pseudomonadota;c__Gammaproteobacteria;o__Burkholderiales;f__Burkholderiaceae;g__Ralstonia;s__Ralstonia mannitolilytica	96.16	0.881	d__Bacteria;p__Pseudomonadota;c__Gammaproteobacteria;o__Burkholderiales;f__Burkholderiaceae;g__Ralstonia;s__	taxonomic classification defined by topology and ANI	topological placement and ANI have congruent species assignments	GCF_000620465.1, s__Ralstonia sp000620465, 95.0, 88.37, 0.813; GCF_007997035.1, s__Ralstonia sp007997035, 95.0, 88.26, 0.77; GCF_023955655.1, s__Ralstonia sp023955655, 95.0, 88.13, 0.765; GCF_001699815.1, s__Ralstonia pickettii_B, 95.1269, 87.96, 0.765; GCF_021173085.1, s__Ralstonia sp021173085, 95.0, 87.67, 0.814; GCF_016466415.2, s__Ralstonia pickettii, 95.1269, 87.62, 0.763; GCF_000607165.1, s…	98.23	11	N/A	N/A
R-76706	R. mannitolilytica	d__Bacteria;p__Pseudomonadota;c__Gammaproteobacteria;o__Burkholderiales;f__Burkholderiaceae;g__Ralstonia;s__Ralstonia mannitolilytica	GCF_905397375.1	95	d__Bacteria;p__Pseudomonadota;c__Gammaproteobacteria;o__Burkholderiales;f__Burkholderiaceae;g__Ralstonia;s__Ralstonia mannitolilytica	99.21	0.956	GCF_905397375.1	95	d__Bacteria;p__Pseudomonadota;c__Gammaproteobacteria;o__Burkholderiales;f__Burkholderiaceae;g__Ralstonia;s__Ralstonia mannitolilytica	99.21	0.956	d__Bacteria;p__Pseudomonadota;c__Gammaproteobacteria;o__Burkholderiales;f__Burkholderiaceae;g__Ralstonia;s__	taxonomic classification defined by topology and ANI	topological placement and ANI have congruent species assignments	GCF_000620465.1, s__Ralstonia sp000620465, 95.0, 88.92, 0.873; GCF_007997035.1, s__Ralstonia sp007997035, 95.0, 88.5, 0.823; GCF_023955655.1, s__Ralstonia sp023955655, 95.0, 87.87, 0.82; GCF_001699815.1, s__Ralstonia pickettii_B, 95.1269, 87.8, 0.8; GCF_900115545.1, s__Ralstonia sp900115545, 95.0, 87.74, 0.846; GCF_021173085.1, s__Ralstonia sp021173085, 95.0, 87.72, 0.855; GCF_016466415.2, s__Ral…	98.25	11	N/A	N/A
R-76727	R. mannitolilytica	d__Bacteria;p__Pseudomonadota;c__Gammaproteobacteria;o__Burkholderiales;f__Burkholderiaceae;g__Ralstonia;s__Ralstonia mannitolilytica	GCF_905397375.1	95	d__Bacteria;p__Pseudomonadota;c__Gammaproteobacteria;o__Burkholderiales;f__Burkholderiaceae;g__Ralstonia;s__Ralstonia mannitolilytica	96.1	0.87	GCF_905397375.1	95	d__Bacteria;p__Pseudomonadota;c__Gammaproteobacteria;o__Burkholderiales;f__Burkholderiaceae;g__Ralstonia;s__Ralstonia mannitolilytica	96.1	0.87	d__Bacteria;p__Pseudomonadota;c__Gammaproteobacteria;o__Burkholderiales;f__Burkholderiaceae;g__Ralstonia;s__	taxonomic classification defined by topology and ANI	topological placement and ANI have congruent species assignments	GCF_000620465.1, s__Ralstonia sp000620465, 95.0, 88.47, 0.813; GCF_007997035.1, s__Ralstonia sp007997035, 95.0, 88.29, 0.795; GCF_023955655.1, s__Ralstonia sp023955655, 95.0, 88.08, 0.783; GCF_001699815.1, s__Ralstonia pickettii_B, 95.1269, 87.68, 0.763; GCF_021173085.1, s__Ralstonia sp021173085, 95.0, 87.65, 0.815; GCF_016466415.2, s__Ralstonia pickettii, 95.1269, 87.57, 0.756; GCF_900115545.1, …	98.25	11	N/A	N/A
R-77555	R. mannitolilytica	d__Bacteria;p__Pseudomonadota;c__Gammaproteobacteria;o__Burkholderiales;f__Burkholderiaceae;g__Ralstonia;s__Ralstonia mannitolilytica	GCF_905397375.1	95	d__Bacteria;p__Pseudomonadota;c__Gammaproteobacteria;o__Burkholderiales;f__Burkholderiaceae;g__Ralstonia;s__Ralstonia mannitolilytica	99.38	0.941	GCF_905397375.1	95	d__Bacteria;p__Pseudomonadota;c__Gammaproteobacteria;o__Burkholderiales;f__Burkholderiaceae;g__Ralstonia;s__Ralstonia mannitolilytica	99.38	0.941	d__Bacteria;p__Pseudomonadota;c__Gammaproteobacteria;o__Burkholderiales;f__Burkholderiaceae;g__Ralstonia;s__	taxonomic classification defined by topology and ANI	topological placement and ANI have congruent species assignments	GCF_000620465.1, s__Ralstonia sp000620465, 95.0, 88.95, 0.849; GCF_007997035.1, s__Ralstonia sp007997035, 95.0, 88.47, 0.804; GCF_001699815.1, s__Ralstonia pickettii_B, 95.1269, 87.94, 0.788; GCF_023955655.1, s__Ralstonia sp023955655, 95.0, 87.91, 0.779; GCF_021173085.1, s__Ralstonia sp021173085, 95.0, 87.74, 0.824; GCF_016466415.2, s__Ralstonia pickettii, 95.1269, 87.68, 0.797; GCF_900115545.1, …	98.25	11	N/A	N/A
R-77569	R. mannitolilytica	d__Bacteria;p__Pseudomonadota;c__Gammaproteobacteria;o__Burkholderiales;f__Burkholderiaceae;g__Ralstonia;s__Ralstonia mannitolilytica	GCF_905397375.1	95	d__Bacteria;p__Pseudomonadota;c__Gammaproteobacteria;o__Burkholderiales;f__Burkholderiaceae;g__Ralstonia;s__Ralstonia mannitolilytica	95.89	0.9	GCF_905397375.1	95	d__Bacteria;p__Pseudomonadota;c__Gammaproteobacteria;o__Burkholderiales;f__Burkholderiaceae;g__Ralstonia;s__Ralstonia mannitolilytica	95.89	0.9	d__Bacteria;p__Pseudomonadota;c__Gammaproteobacteria;o__Burkholderiales;f__Burkholderiaceae;g__Ralstonia;s__	taxonomic classification defined by topology and ANI	topological placement and ANI have congruent species assignments	GCF_000620465.1, s__Ralstonia sp000620465, 95.0, 88.44, 0.794; GCF_007997035.1, s__Ralstonia sp007997035, 95.0, 88.26, 0.76; GCF_023955655.1, s__Ralstonia sp023955655, 95.0, 88.09, 0.717; GCF_001699815.1, s__Ralstonia pickettii_B, 95.1269, 87.76, 0.724; GCF_021173085.1, s__Ralstonia sp021173085, 95.0, 87.74, 0.769; GCF_016466415.2, s__Ralstonia pickettii, 95.1269, 87.58, 0.781; GCF_900115545.1, s…	97.4	11	N/A	N/A
R-77591	R. mannitolilytica	d__Bacteria;p__Pseudomonadota;c__Gammaproteobacteria;o__Burkholderiales;f__Burkholderiaceae;g__Ralstonia;s__Ralstonia mannitolilytica	GCF_905397375.1	95	d__Bacteria;p__Pseudomonadota;c__Gammaproteobacteria;o__Burkholderiales;f__Burkholderiaceae;g__Ralstonia;s__Ralstonia mannitolilytica	96.1	0.904	GCF_905397375.1	95	d__Bacteria;p__Pseudomonadota;c__Gammaproteobacteria;o__Burkholderiales;f__Burkholderiaceae;g__Ralstonia;s__Ralstonia mannitolilytica	96.1	0.904	d__Bacteria;p__Pseudomonadota;c__Gammaproteobacteria;o__Burkholderiales;f__Burkholderiaceae;g__Ralstonia;s__	taxonomic classification defined by topology and ANI	topological placement and ANI have congruent species assignments	GCF_000620465.1, s__Ralstonia sp000620465, 95.0, 88.46, 0.791; GCF_007997035.1, s__Ralstonia sp007997035, 95.0, 88.31, 0.764; GCF_023955655.1, s__Ralstonia sp023955655, 95.0, 88.11, 0.713; GCF_001699815.1, s__Ralstonia pickettii_B, 95.1269, 88.1, 0.746; GCF_021173085.1, s__Ralstonia sp021173085, 95.0, 87.77, 0.758; GCF_016466415.2, s__Ralstonia pickettii, 95.1269, 87.63, 0.782; GCF_000607165.1, s…	98.23	11	N/A	N/A
R-77592	R. mannitolilytica	d__Bacteria;p__Pseudomonadota;c__Gammaproteobacteria;o__Burkholderiales;f__Burkholderiaceae;g__Ralstonia;s__Ralstonia mannitolilytica	GCF_905397375.1	95	d__Bacteria;p__Pseudomonadota;c__Gammaproteobacteria;o__Burkholderiales;f__Burkholderiaceae;g__Ralstonia;s__Ralstonia mannitolilytica	99.81	0.94	GCF_905397375.1	95	d__Bacteria;p__Pseudomonadota;c__Gammaproteobacteria;o__Burkholderiales;f__Burkholderiaceae;g__Ralstonia;s__Ralstonia mannitolilytica	99.81	0.94	d__Bacteria;p__Pseudomonadota;c__Gammaproteobacteria;o__Burkholderiales;f__Burkholderiaceae;g__Ralstonia;s__	taxonomic classification defined by topology and ANI	topological placement and ANI have congruent species assignments	GCF_000620465.1, s__Ralstonia sp000620465, 95.0, 88.93, 0.82; GCF_007997035.1, s__Ralstonia sp007997035, 95.0, 88.51, 0.779; GCF_001699815.1, s__Ralstonia pickettii_B, 95.1269, 88.17, 0.781; GCF_023955655.1, s__Ralstonia sp023955655, 95.0, 87.92, 0.78; GCF_021173085.1, s__Ralstonia sp021173085, 95.0, 87.8, 0.801; GCF_016466415.2, s__Ralstonia pickettii, 95.1269, 87.68, 0.797; GCF_900115545.1, s__…	98.27	11	N/A	N/A
R-82526	R. mannitolilytica	d__Bacteria;p__Pseudomonadota;c__Gammaproteobacteria;o__Burkholderiales;f__Burkholderiaceae;g__Ralstonia;s__Ralstonia mannitolilytica	GCF_905397375.1	95	d__Bacteria;p__Pseudomonadota;c__Gammaproteobacteria;o__Burkholderiales;f__Burkholderiaceae;g__Ralstonia;s__Ralstonia mannitolilytica	96.07	0.87	GCF_905397375.1	95	d__Bacteria;p__Pseudomonadota;c__Gammaproteobacteria;o__Burkholderiales;f__Burkholderiaceae;g__Ralstonia;s__Ralstonia mannitolilytica	96.07	0.87	d__Bacteria;p__Pseudomonadota;c__Gammaproteobacteria;o__Burkholderiales;f__Burkholderiaceae;g__Ralstonia;s__	taxonomic classification defined by topology and ANI	topological placement and ANI have congruent species assignments	GCF_000620465.1, s__Ralstonia sp000620465, 95.0, 88.42, 0.831; GCF_007997035.1, s__Ralstonia sp007997035, 95.0, 88.33, 0.793; GCF_023955655.1, s__Ralstonia sp023955655, 95.0, 88.14, 0.79; GCF_021173085.1, s__Ralstonia sp021173085, 95.0, 87.63, 0.84; GCF_001699815.1, s__Ralstonia pickettii_B, 95.1269, 87.62, 0.767; GCF_016466415.2, s__Ralstonia pickettii, 95.1269, 87.52, 0.779; GCF_900115545.1, s_…	98.25	11	N/A	N/A
LMG 32966	R. chuxiongensis	d__Bacteria;p__Pseudomonadota;c__Gammaproteobacteria;o__Burkholderiales;f__Burkholderiaceae;g__Ralstonia;s__Ralstonia sp000955795	GCA_000955795.1	95	d__Bacteria;p__Pseudomonadota;c__Gammaproteobacteria;o__Burkholderiales;f__Burkholderiaceae;g__Ralstonia;s__Ralstonia sp000955795	97.46	0.862	GCA_000955795.1	95	d__Bacteria;p__Pseudomonadota;c__Gammaproteobacteria;o__Burkholderiales;f__Burkholderiaceae;g__Ralstonia;s__Ralstonia sp000955795	97.46	0.862	d__Bacteria;p__Pseudomonadota;c__Gammaproteobacteria;o__Burkholderiales;f__Burkholderiaceae;g__Ralstonia;s__	taxonomic classification defined by topology and ANI	topological placement and ANI have congruent species assignments	GCF_000607165.1, s__Ralstonia pickettii_A, 95.0, 94.76, 0.822; GCF_900115545.1, s__Ralstonia sp900115545, 95.0, 93.95, 0.881; GCF_021173085.1, s__Ralstonia sp021173085, 95.0, 93.73, 0.875; GCF_001699815.1, s__Ralstonia pickettii_B, 95.1269, 91.76, 0.789; GCF_007997035.1, s__Ralstonia sp007997035, 95.0, 91.39, 0.828; GCF_016466415.2, s__Ralstonia pickettii, 95.1269, 91.29, 0.843; GCF_000620465.1, …	97.24	11	N/A	N/A
LMG 18091	R. wenshanensis	d__Bacteria;p__Pseudomonadota;c__Gammaproteobacteria;o__Burkholderiales;f__Burkholderiaceae;g__Ralstonia;s__Ralstonia sp021173085	GCF_021173085.1	95	d__Bacteria;p__Pseudomonadota;c__Gammaproteobacteria;o__Burkholderiales;f__Burkholderiaceae;g__Ralstonia;s__Ralstonia sp021173085	98.19	0.925	GCF_021173085.1	95	d__Bacteria;p__Pseudomonadota;c__Gammaproteobacteria;o__Burkholderiales;f__Burkholderiaceae;g__Ralstonia;s__Ralstonia sp021173085	98.19	0.925	d__Bacteria;p__Pseudomonadota;c__Gammaproteobacteria;o__Burkholderiales;f__Burkholderiaceae;g__Ralstonia;s__	taxonomic classification defined by topology and ANI	topological placement and ANI have congruent species assignments	GCA_000955795.1, s__Ralstonia sp000955795, 95.0, 93.52, 0.861; GCF_000607165.1, s__Ralstonia pickettii_A, 95.0, 92.93, 0.848; GCF_900115545.1, s__Ralstonia sp900115545, 95.0, 92.44, 0.868; GCF_007997035.1, s__Ralstonia sp007997035, 95.0, 92.27, 0.839; GCF_001699815.1, s__Ralstonia pickettii_B, 95.1269, 91.93, 0.8; GCF_000620465.1, s__Ralstonia sp000620465, 95.0, 91.9, 0.878; GCF_016466415.2, s__R…	98.01	11	N/A	N/A
LMG 19087	R. wenshanensis	d__Bacteria;p__Pseudomonadota;c__Gammaproteobacteria;o__Burkholderiales;f__Burkholderiaceae;g__Ralstonia;s__Ralstonia sp021173085	GCF_021173085.1	95	d__Bacteria;p__Pseudomonadota;c__Gammaproteobacteria;o__Burkholderiales;f__Burkholderiaceae;g__Ralstonia;s__Ralstonia sp021173085	97.15	0.899	GCF_021173085.1	95	d__Bacteria;p__Pseudomonadota;c__Gammaproteobacteria;o__Burkholderiales;f__Burkholderiaceae;g__Ralstonia;s__Ralstonia sp021173085	97.15	0.899	d__Bacteria;p__Pseudomonadota;c__Gammaproteobacteria;o__Burkholderiales;f__Burkholderiaceae;g__Ralstonia;s__	taxonomic classification defined by topology and ANI	topological placement and ANI have congruent species assignments	GCA_000955795.1, s__Ralstonia sp000955795, 95.0, 93.72, 0.867; GCF_000607165.1, s__Ralstonia pickettii_A, 95.0, 93.13, 0.852; GCF_900115545.1, s__Ralstonia sp900115545, 95.0, 92.63, 0.875; GCF_007997035.1, s__Ralstonia sp007997035, 95.0, 92.26, 0.834; GCF_001699815.1, s__Ralstonia pickettii_B, 95.1269, 91.94, 0.783; GCF_000620465.1, s__Ralstonia sp000620465, 95.0, 91.8, 0.898; GCF_016466415.2, s_…	98.01	11	N/A	N/A
LMG 7141	R. condita sp. nov.	d__Bacteria;p__Pseudomonadota;c__Gammaproteobacteria;o__Burkholderiales;f__Burkholderiaceae;g__Ralstonia;s__	N/A	N/A	N/A	N/A	N/A	N/A	N/A	N/A	N/A	N/A	d__Bacteria;p__Pseudomonadota;c__Gammaproteobacteria;o__Burkholderiales;f__Burkholderiaceae;g__Ralstonia;s__	taxonomic classification defined by topology and ANI	classification based on placement in class-level tree	GCF_021173085.1, s__Ralstonia sp021173085, 95.0, 88.17, 0.82; GCF_000620465.1, s__Ralstonia sp000620465, 95.0, 87.23, 0.787; GCF_007997035.1, s__Ralstonia sp007997035, 95.0, 87.17, 0.736; GCF_900115545.1, s__Ralstonia sp900115545, 95.0, 87.09, 0.795; GCF_000607165.1, s__Ralstonia pickettii_A, 95.0, 87.04, 0.807; GCA_000955795.1, s__Ralstonia sp000955795, 95.0, 86.98, 0.819; GCF_001699815.1, s__Ra…	98.21	11	0.98237	Genome not assigned to closest species as it falls outside its pre-defined ANI radius
LMG 19089	R. edaphis sp. nov.	d__Bacteria;p__Pseudomonadota;c__Gammaproteobacteria;o__Burkholderiales;f__Burkholderiaceae;g__Ralstonia;s__Ralstonia sp007997035	GCF_007997035.1	95	d__Bacteria;p__Pseudomonadota;c__Gammaproteobacteria;o__Burkholderiales;f__Burkholderiaceae;g__Ralstonia;s__Ralstonia sp007997035	97.68	0.915	GCF_007997035.1	95	d__Bacteria;p__Pseudomonadota;c__Gammaproteobacteria;o__Burkholderiales;f__Burkholderiaceae;g__Ralstonia;s__Ralstonia sp007997035	97.68	0.915	d__Bacteria;p__Pseudomonadota;c__Gammaproteobacteria;o__Burkholderiales;f__Burkholderiaceae;g__Ralstonia;s__	taxonomic classification defined by topology and ANI	topological placement and ANI have congruent species assignments	GCF_000620465.1, s__Ralstonia sp000620465, 95.0, 94.66, 0.921; GCF_001699815.1, s__Ralstonia pickettii_B, 95.1269, 92.52, 0.797; GCF_021173085.1, s__Ralstonia sp021173085, 95.0, 92.5, 0.872; GCF_016466415.2, s__Ralstonia pickettii, 95.1269, 92.27, 0.856; GCF_900115545.1, s__Ralstonia sp900115545, 95.0, 92.07, 0.887; GCF_000607165.1, s__Ralstonia pickettii_A, 95.0, 91.52, 0.854; GCA_000955795.1, s…	98.11	11	N/A	N/A
LMG 6871	R. edaphis sp. nov.	d__Bacteria;p__Pseudomonadota;c__Gammaproteobacteria;o__Burkholderiales;f__Burkholderiaceae;g__Ralstonia;s__Ralstonia sp007997035	GCF_007997035.1	95	d__Bacteria;p__Pseudomonadota;c__Gammaproteobacteria;o__Burkholderiales;f__Burkholderiaceae;g__Ralstonia;s__Ralstonia sp007997035	97.42	0.878	GCF_007997035.1	95	d__Bacteria;p__Pseudomonadota;c__Gammaproteobacteria;o__Burkholderiales;f__Burkholderiaceae;g__Ralstonia;s__Ralstonia sp007997035	97.42	0.878	d__Bacteria;p__Pseudomonadota;c__Gammaproteobacteria;o__Burkholderiales;f__Burkholderiaceae;g__Ralstonia;s__	taxonomic classification defined by topology and ANI	topological placement and ANI have congruent species assignments	GCF_000620465.1, s__Ralstonia sp000620465, 95.0, 94.82, 0.894; GCF_001699815.1, s__Ralstonia pickettii_B, 95.1269, 92.44, 0.793; GCF_021173085.1, s__Ralstonia sp021173085, 95.0, 92.39, 0.859; GCF_016466415.2, s__Ralstonia pickettii, 95.1269, 92.22, 0.853; GCF_900115545.1, s__Ralstonia sp900115545, 95.0, 92.13, 0.882; GCF_000607165.1, s__Ralstonia pickettii_A, 95.0, 91.48, 0.859; GCA_000955795.1, …	98.11	11	N/A	N/A
R-16034	R. edaphis sp. nov.	d__Bacteria;p__Pseudomonadota;c__Gammaproteobacteria;o__Burkholderiales;f__Burkholderiaceae;g__Ralstonia;s__Ralstonia sp007997035	GCF_007997035.1	95	d__Bacteria;p__Pseudomonadota;c__Gammaproteobacteria;o__Burkholderiales;f__Burkholderiaceae;g__Ralstonia;s__Ralstonia sp007997035	97.76	0.916	GCF_007997035.1	95	d__Bacteria;p__Pseudomonadota;c__Gammaproteobacteria;o__Burkholderiales;f__Burkholderiaceae;g__Ralstonia;s__Ralstonia sp007997035	97.76	0.916	d__Bacteria;p__Pseudomonadota;c__Gammaproteobacteria;o__Burkholderiales;f__Burkholderiaceae;g__Ralstonia;s__	taxonomic classification defined by topology and ANI	topological placement and ANI have congruent species assignments	GCF_000620465.1, s__Ralstonia sp000620465, 95.0, 94.76, 0.912; GCF_001699815.1, s__Ralstonia pickettii_B, 95.1269, 92.46, 0.789; GCF_021173085.1, s__Ralstonia sp021173085, 95.0, 92.45, 0.865; GCF_016466415.2, s__Ralstonia pickettii, 95.1269, 92.29, 0.851; GCF_900115545.1, s__Ralstonia sp900115545, 95.0, 92.12, 0.887; GCA_000955795.1, s__Ralstonia sp000955795, 95.0, 91.47, 0.848; GCF_000607165.1, …	98.11	11	N/A	N/A
LMG 18101	R. flaminis sp. nov.	d__Bacteria;p__Pseudomonadota;c__Gammaproteobacteria;o__Burkholderiales;f__Burkholderiaceae;g__Ralstonia;s__Ralstonia sp016429285	GCF_016429285.1	95	d__Bacteria;p__Pseudomonadota;c__Gammaproteobacteria;o__Burkholderiales;f__Burkholderiaceae;g__Ralstonia;s__Ralstonia sp016429285	98.81	0.871	GCF_016429285.1	95	d__Bacteria;p__Pseudomonadota;c__Gammaproteobacteria;o__Burkholderiales;f__Burkholderiaceae;g__Ralstonia;s__Ralstonia sp016429285	98.81	0.871	d__Bacteria;p__Pseudomonadota;c__Gammaproteobacteria;o__Burkholderiales;f__Burkholderiaceae;g__Ralstonia;s__	taxonomic classification defined by topology and ANI	topological placement and ANI have congruent species assignments	GCA_022631215.1, s__Ralstonia sp001078575, 95.0, 92.16, 0.841; GCF_008801405.1, s__Ralstonia insidiosa, 95.0, 91.65, 0.812; GCF_000801955.1, s__Ralstonia sp000801955, 95.0, 89.92, 0.807; GCF_023955655.1, s__Ralstonia sp023955655, 95.0, 87.51, 0.668; GCF_001699815.1, s__Ralstonia pickettii_B, 95.1269, 87.43, 0.758; GCA_002298975.1, s__Ralstonia sp002298975, 95.0, 87.24, 0.746; GCF_003851545.1, s__…	97.44	11	N/A	N/A
R-20233	R. flatus sp. nov.	d__Bacteria;p__Pseudomonadota;c__Gammaproteobacteria;o__Burkholderiales;f__Burkholderiaceae;g__Ralstonia;s__Ralstonia sp000620465	GCF_000620465.1	95	d__Bacteria;p__Pseudomonadota;c__Gammaproteobacteria;o__Burkholderiales;f__Burkholderiaceae;g__Ralstonia;s__Ralstonia sp000620465	96.81	0.925	GCF_000620465.1	95	d__Bacteria;p__Pseudomonadota;c__Gammaproteobacteria;o__Burkholderiales;f__Burkholderiaceae;g__Ralstonia;s__Ralstonia sp000620465	96.81	0.925	d__Bacteria;p__Pseudomonadota;c__Gammaproteobacteria;o__Burkholderiales;f__Burkholderiaceae;g__Ralstonia;s__	taxonomic classification defined by topology and ANI	topological placement and ANI have congruent species assignments	GCF_007997035.1, s__Ralstonia sp007997035, 95.0, 94.11, 0.831; GCF_016466415.2, s__Ralstonia pickettii, 95.1269, 92.64, 0.861; GCF_900115545.1, s__Ralstonia sp900115545, 95.0, 92.47, 0.854; GCF_001699815.1, s__Ralstonia pickettii_B, 95.1269, 92.4, 0.81; GCF_021173085.1, s__Ralstonia sp021173085, 95.0, 91.77, 0.815; GCF_000607165.1, s__Ralstonia pickettii_A, 95.0, 91.27, 0.81; GCA_000955795.1, s__…	96.92	11	N/A	N/A
LMG 32965	R. flatus sp. nov.	d__Bacteria;p__Pseudomonadota;c__Gammaproteobacteria;o__Burkholderiales;f__Burkholderiaceae;g__Ralstonia;s__Ralstonia sp000620465	GCF_000620465.1	95	d__Bacteria;p__Pseudomonadota;c__Gammaproteobacteria;o__Burkholderiales;f__Burkholderiaceae;g__Ralstonia;s__Ralstonia sp000620465	96.94	0.886	GCF_000620465.1	95	d__Bacteria;p__Pseudomonadota;c__Gammaproteobacteria;o__Burkholderiales;f__Burkholderiaceae;g__Ralstonia;s__Ralstonia sp000620465	96.94	0.886	d__Bacteria;p__Pseudomonadota;c__Gammaproteobacteria;o__Burkholderiales;f__Burkholderiaceae;g__Ralstonia;s__	taxonomic classification defined by topology and ANI	topological placement and ANI have congruent species assignments	GCF_007997035.1, s__Ralstonia sp007997035, 95.0, 94.55, 0.819; GCF_016466415.2, s__Ralstonia pickettii, 95.1269, 92.87, 0.879; GCF_001699815.1, s__Ralstonia pickettii_B, 95.1269, 92.74, 0.821; GCF_900115545.1, s__Ralstonia sp900115545, 95.0, 92.05, 0.835; GCF_021173085.1, s__Ralstonia sp021173085, 95.0, 91.86, 0.809; GCA_000955795.1, s__Ralstonia sp000955795, 95.0, 91.17, 0.766; GCF_000607165.1, …	97.78	11	N/A	N/A
R-77567	R. flatus sp. nov.	d__Bacteria;p__Pseudomonadota;c__Gammaproteobacteria;o__Burkholderiales;f__Burkholderiaceae;g__Ralstonia;s__Ralstonia sp000620465	GCF_000620465.1	95	d__Bacteria;p__Pseudomonadota;c__Gammaproteobacteria;o__Burkholderiales;f__Burkholderiaceae;g__Ralstonia;s__Ralstonia sp000620465	97.01	0.885	GCF_000620465.1	95	d__Bacteria;p__Pseudomonadota;c__Gammaproteobacteria;o__Burkholderiales;f__Burkholderiaceae;g__Ralstonia;s__Ralstonia sp000620465	97.01	0.885	d__Bacteria;p__Pseudomonadota;c__Gammaproteobacteria;o__Burkholderiales;f__Burkholderiaceae;g__Ralstonia;s__	taxonomic classification defined by topology and ANI	topological placement and ANI have congruent species assignments	GCF_007997035.1, s__Ralstonia sp007997035, 95.0, 94.61, 0.814; GCF_016466415.2, s__Ralstonia pickettii, 95.1269, 92.86, 0.858; GCF_001699815.1, s__Ralstonia pickettii_B, 95.1269, 92.69, 0.8; GCF_900115545.1, s__Ralstonia sp900115545, 95.0, 92.07, 0.847; GCF_021173085.1, s__Ralstonia sp021173085, 95.0, 91.87, 0.832; GCA_000955795.1, s__Ralstonia sp000955795, 95.0, 91.27, 0.825; GCF_000607165.1, s_…	97.78	11	N/A	N/A
LMG 18093	R. holmesii sp. nov.	d__Bacteria;p__Pseudomonadota;c__Gammaproteobacteria;o__Burkholderiales;f__Burkholderiaceae;g__Ralstonia;s__Ralstonia pickettii_A	GCF_000607165.1	95	d__Bacteria;p__Pseudomonadota;c__Gammaproteobacteria;o__Burkholderiales;f__Burkholderiaceae;g__Ralstonia;s__Ralstonia pickettii_A	99.15	0.928	GCF_000607165.1	95	d__Bacteria;p__Pseudomonadota;c__Gammaproteobacteria;o__Burkholderiales;f__Burkholderiaceae;g__Ralstonia;s__Ralstonia pickettii_A	99.15	0.928	d__Bacteria;p__Pseudomonadota;c__Gammaproteobacteria;o__Burkholderiales;f__Burkholderiaceae;g__Ralstonia;s__	taxonomic classification defined by topology and ANI	topological placement and ANI have congruent species assignments	GCA_000955795.1, s__Ralstonia sp000955795, 95.0, 94.91, 0.877; GCF_900115545.1, s__Ralstonia sp900115545, 95.0, 94.02, 0.866; GCF_021173085.1, s__Ralstonia sp021173085, 95.0, 93.12, 0.86; GCF_001699815.1, s__Ralstonia pickettii_B, 95.1269, 91.94, 0.803; GCF_007997035.1, s__Ralstonia sp007997035, 95.0, 91.41, 0.832; GCF_016466415.2, s__Ralstonia pickettii, 95.1269, 91.36, 0.86; GCF_000620465.1, s_…	98.05	11	N/A	N/A
LMG 18096	R. holmesii sp. nov.	d__Bacteria;p__Pseudomonadota;c__Gammaproteobacteria;o__Burkholderiales;f__Burkholderiaceae;g__Ralstonia;s__Ralstonia pickettii_A	GCF_000607165.1	95	d__Bacteria;p__Pseudomonadota;c__Gammaproteobacteria;o__Burkholderiales;f__Burkholderiaceae;g__Ralstonia;s__Ralstonia pickettii_A	99.12	0.911	GCF_000607165.1	95	d__Bacteria;p__Pseudomonadota;c__Gammaproteobacteria;o__Burkholderiales;f__Burkholderiaceae;g__Ralstonia;s__Ralstonia pickettii_A	99.12	0.911	d__Bacteria;p__Pseudomonadota;c__Gammaproteobacteria;o__Burkholderiales;f__Burkholderiaceae;g__Ralstonia;s__	taxonomic classification defined by topology and ANI	topological placement and ANI have congruent species assignments	GCA_000955795.1, s__Ralstonia sp000955795, 95.0, 94.87, 0.863; GCF_900115545.1, s__Ralstonia sp900115545, 95.0, 93.96, 0.865; GCF_021173085.1, s__Ralstonia sp021173085, 95.0, 93.07, 0.868; GCF_001699815.1, s__Ralstonia pickettii_B, 95.1269, 91.94, 0.802; GCF_007997035.1, s__Ralstonia sp007997035, 95.0, 91.41, 0.823; GCF_016466415.2, s__Ralstonia pickettii, 95.1269, 91.34, 0.862; GCF_000620465.1, …	97.22	11	N/A	N/A
LMG 32967	R. holmesii sp. nov.	d__Bacteria;p__Pseudomonadota;c__Gammaproteobacteria;o__Burkholderiales;f__Burkholderiaceae;g__Ralstonia;s__Ralstonia pickettii_A	GCF_000607165.1	95	d__Bacteria;p__Pseudomonadota;c__Gammaproteobacteria;o__Burkholderiales;f__Burkholderiaceae;g__Ralstonia;s__Ralstonia pickettii_A	99.14	0.942	GCF_000607165.1	95	d__Bacteria;p__Pseudomonadota;c__Gammaproteobacteria;o__Burkholderiales;f__Burkholderiaceae;g__Ralstonia;s__Ralstonia pickettii_A	99.14	0.942	d__Bacteria;p__Pseudomonadota;c__Gammaproteobacteria;o__Burkholderiales;f__Burkholderiaceae;g__Ralstonia;s__	taxonomic classification defined by topology and ANI	topological placement and ANI have congruent species assignments	GCA_000955795.1, s__Ralstonia sp000955795, 95.0, 94.89, 0.878; GCF_900115545.1, s__Ralstonia sp900115545, 95.0, 93.95, 0.866; GCF_021173085.1, s__Ralstonia sp021173085, 95.0, 92.99, 0.869; GCF_001699815.1, s__Ralstonia pickettii_B, 95.1269, 91.84, 0.805; GCF_007997035.1, s__Ralstonia sp007997035, 95.0, 91.41, 0.819; GCF_016466415.2, s__Ralstonia pickettii, 95.1269, 91.31, 0.857; GCF_000620465.1, …	98.07	11	N/A	N/A
LMG 19083	R. psammae sp. nov.	d__Bacteria;p__Pseudomonadota;c__Gammaproteobacteria;o__Burkholderiales;f__Burkholderiaceae;g__Ralstonia;s__	N/A	N/A	N/A	N/A	N/A	N/A	N/A	N/A	N/A	N/A	d__Bacteria;p__Pseudomonadota;c__Gammaproteobacteria;o__Burkholderiales;f__Burkholderiaceae;g__Ralstonia;s__	taxonomic classification defined by topology and ANI	classification based on placement in class-level tree	GCF_000607165.1, s__Ralstonia pickettii_A, 95.0, 91.81, 0.832; GCF_900115545.1, s__Ralstonia sp900115545, 95.0, 91.62, 0.848; GCF_001699815.1, s__Ralstonia pickettii_B, 95.1269, 91.59, 0.784; GCA_000955795.1, s__Ralstonia sp000955795, 95.0, 91.56, 0.845; GCF_021173085.1, s__Ralstonia sp021173085, 95.0, 91.5, 0.839; GCF_000620465.1, s__Ralstonia sp000620465, 95.0, 91.41, 0.868; GCF_007997035.1, s_…	98.11	11	0.99311	Genome not assigned to closest species as it falls outside its pre-defined ANI radius
LMG 18095	R. thomasii sp. nov.	d__Bacteria;p__Pseudomonadota;c__Gammaproteobacteria;o__Burkholderiales;f__Burkholderiaceae;g__Ralstonia;s__Ralstonia pickettii_B	GCF_001699815.1	95.1269	d__Bacteria;p__Pseudomonadota;c__Gammaproteobacteria;o__Burkholderiales;f__Burkholderiaceae;g__Ralstonia;s__Ralstonia pickettii_B	99.8	0.907	GCF_001699815.1	95.1269	d__Bacteria;p__Pseudomonadota;c__Gammaproteobacteria;o__Burkholderiales;f__Burkholderiaceae;g__Ralstonia;s__Ralstonia pickettii_B	99.8	0.907	d__Bacteria;p__Pseudomonadota;c__Gammaproteobacteria;o__Burkholderiales;f__Burkholderiaceae;g__Ralstonia;s__	taxonomic classification defined by topology and ANI	topological placement and ANI have congruent species assignments	GCF_016466415.2, s__Ralstonia pickettii, 95.1269, 95.13, 0.899; GCF_000620465.1, s__Ralstonia sp000620465, 95.0, 92.72, 0.815; GCF_007997035.1, s__Ralstonia sp007997035, 95.0, 92.39, 0.772; GCF_000607165.1, s__Ralstonia pickettii_A, 95.0, 91.99, 0.848; GCF_900115545.1, s__Ralstonia sp900115545, 95.0, 91.99, 0.827; GCF_021173085.1, s__Ralstonia sp021173085, 95.0, 91.96, 0.832; GCA_000955795.1, s__…	98.07	11	N/A	N/A
LMG 7143	R. thomasii sp. nov.	d__Bacteria;p__Pseudomonadota;c__Gammaproteobacteria;o__Burkholderiales;f__Burkholderiaceae;g__Ralstonia;s__Ralstonia pickettii_B	GCF_001699815.1	95.1269	d__Bacteria;p__Pseudomonadota;c__Gammaproteobacteria;o__Burkholderiales;f__Burkholderiaceae;g__Ralstonia;s__Ralstonia pickettii_B	99.77	0.926	GCF_001699815.1	95.1269	d__Bacteria;p__Pseudomonadota;c__Gammaproteobacteria;o__Burkholderiales;f__Burkholderiaceae;g__Ralstonia;s__Ralstonia pickettii_B	99.77	0.926	d__Bacteria;p__Pseudomonadota;c__Gammaproteobacteria;o__Burkholderiales;f__Burkholderiaceae;g__Ralstonia;s__	taxonomic classification defined by topology and ANI	topological placement and ANI have congruent species assignments	GCF_016466415.2, s__Ralstonia pickettii, 95.1269, 95.23, 0.898; GCF_000620465.1, s__Ralstonia sp000620465, 95.0, 92.72, 0.836; GCF_007997035.1, s__Ralstonia sp007997035, 95.0, 92.38, 0.784; GCF_900115545.1, s__Ralstonia sp900115545, 95.0, 92.02, 0.84; GCF_000607165.1, s__Ralstonia pickettii_A, 95.0, 91.96, 0.853; GCF_021173085.1, s__Ralstonia sp021173085, 95.0, 91.95, 0.844; GCA_000955795.1, s__R…	97.82	11	N/A	N/A
R-6138	R. thomasii sp. nov.	d__Bacteria;p__Pseudomonadota;c__Gammaproteobacteria;o__Burkholderiales;f__Burkholderiaceae;g__Ralstonia;s__Ralstonia pickettii_B	GCF_001699815.1	95.1269	d__Bacteria;p__Pseudomonadota;c__Gammaproteobacteria;o__Burkholderiales;f__Burkholderiaceae;g__Ralstonia;s__Ralstonia pickettii_B	99.9	0.939	GCF_001699815.1	95.1269	d__Bacteria;p__Pseudomonadota;c__Gammaproteobacteria;o__Burkholderiales;f__Burkholderiaceae;g__Ralstonia;s__Ralstonia pickettii_B	99.9	0.939	d__Bacteria;p__Pseudomonadota;c__Gammaproteobacteria;o__Burkholderiales;f__Burkholderiaceae;g__Ralstonia;s__	taxonomic classification defined by topology and ANI	topological placement and ANI have congruent species assignments	GCF_016466415.2, s__Ralstonia pickettii, 95.1269, 95.18, 0.891; GCF_000620465.1, s__Ralstonia sp000620465, 95.0, 92.67, 0.843; GCF_007997035.1, s__Ralstonia sp007997035, 95.0, 92.44, 0.796; GCF_900115545.1, s__Ralstonia sp900115545, 95.0, 92.0, 0.845; GCF_000607165.1, s__Ralstonia pickettii_A, 95.0, 91.94, 0.852; GCF_021173085.1, s__Ralstonia sp021173085, 95.0, 91.93, 0.854; GCA_000955795.1, s__R…	98.07	11	N/A	N/A
R-77560	R. thomasii sp. nov.	d__Bacteria;p__Pseudomonadota;c__Gammaproteobacteria;o__Burkholderiales;f__Burkholderiaceae;g__Ralstonia;s__Ralstonia pickettii_B	GCF_001699815.1	95.1269	d__Bacteria;p__Pseudomonadota;c__Gammaproteobacteria;o__Burkholderiales;f__Burkholderiaceae;g__Ralstonia;s__Ralstonia pickettii_B	99.84	0.903	GCF_001699815.1	95.1269	d__Bacteria;p__Pseudomonadota;c__Gammaproteobacteria;o__Burkholderiales;f__Burkholderiaceae;g__Ralstonia;s__Ralstonia pickettii_B	99.84	0.903	d__Bacteria;p__Pseudomonadota;c__Gammaproteobacteria;o__Burkholderiales;f__Burkholderiaceae;g__Ralstonia;s__	taxonomic classification defined by topology and ANI	topological placement and ANI have congruent species assignments	GCF_016466415.2, s__Ralstonia pickettii, 95.1269, 95.13, 0.889; GCF_000620465.1, s__Ralstonia sp000620465, 95.0, 92.75, 0.81; GCF_007997035.1, s__Ralstonia sp007997035, 95.0, 92.45, 0.754; GCF_000607165.1, s__Ralstonia pickettii_A, 95.0, 92.06, 0.834; GCF_900115545.1, s__Ralstonia sp900115545, 95.0, 92.03, 0.813; GCF_021173085.1, s__Ralstonia sp021173085, 95.0, 91.99, 0.818; GCA_000955795.1, s__R…	98.07	11	N/A	N/A

## Sheet: Suppl. tabl S5
Supplementary table S5: Antimicrobial resistance (CARD) and virulence (VFDB) genes.
Gene	Database	Product	Mechanism of action	Resistance
aac(3)-IV	CARD	Aminoglycoside N-acetyltransferase	Modification	Aminoglycoside
aadA2	CARD	Aminoglycoside O-nucleotidyltransferase	Modification	Aminoglycoside
ant(2’’)-Ia	CARD	Aminoglycoside O-nucleotidyltransferase	Modification	Aminoglycoside
aph(3’’)-Ib	CARD	Aminoglycoside O-phosphotransferase	Modification	Aminoglycoside
aph(4)-Ia	CARD	Aminoglycoside O-phosphotransferase	Modification	Aminoglycoside
aph(6)-Id	CARD	Aminoglycoside O-phosphotransferase	Modification	Aminoglycoside
blaOXA-22	CARD	Class D beta-lactamases - OXA-22-like subfamily	Hydrolysis	Beta-lactam
blaOXA-443	CARD	Class D beta-lactamases - OXA-22-like subfamily	Hydrolysis	Beta-lactam
blaOXA-569	CARD	Class D beta-lactamases - OXA-22-like subfamily	Hydrolysis	Beta-lactam
blaOXA-572	CARD	Class D beta-lactamases - OXA-22-like subfamily	Hydrolysis	Beta-lactam
blaOXA-574	CARD	Class D beta-lactamases - OXA-22-like subfamily	Hydrolysis	Beta-lactam
blaOXA-899	CARD	Class D beta-lactamases - OXA-22-like subfamily	Hydrolysis	Beta-lactam
blaOXA-60	CARD	Class D beta-lactamases - OXA-60-like subfamily	Hydrolysis	Beta-lactam
blaOXA-444	CARD	Class D beta-lactamases - OXA-60-like subfamily	Hydrolysis	Beta-lactam
blaOXA-570	CARD	Class D beta-lactamases - OXA-60-like subfamily	Hydrolysis	Beta-lactam
blaOXA-571	CARD	Class D beta-lactamases - OXA-60-like subfamily	Hydrolysis	Beta-lactam
blaOXA-573	CARD	Class D beta-lactamases - OXA-60-like subfamily	Hydrolysis	Beta-lactam
blaOXA-898	CARD	Class D beta-lactamases - OXA-60-like subfamily	Hydrolysis	Beta-lactam
ceoB	CARD	Cytoplasmic membrane component of the CeoAB-OpcM efflux pump	Efflux	Aminoglycoside, fluoroquinolone
cmlA4	CARD	Chloramphenicol exporter	Efflux	Chloramphenicol
qacEdelta1	CARD	Resistance gene conferring resistance to antiseptics	Efflux	Disinfecting agents and antiseptics
qacL	CARD	Subunit of the qac multidrug efflux pump	Efflux	Disinfecting agents and antiseptics
sul1	CARD	Sulfonamide resistant dihydropteroate synthase	Structural mimicry	Sulfonamide
bopC	VFDB	Type III secretion system effector	-	-
flgG	VFDB	Flagellar basal body rod protein	-	-
